# Supplementary material for: Potential limitations of microdystrophin gene therapy for Duchenne muscular dystrophy
Source: JCI Insight. 2024 May 7;9(11):e165869. doi: 10.1172/jci.insight.165869 (PMC11382885; doi:10.1172/jci.insight.165869)
Supplement: Supporting data values [file jciinsight-9-165869-s130.xlsx]

## Sheet: Fig. 2B
	Figure 2B (Survival curves)
		D2.mdx		D2.mdx + MDC2		D2.mdx + MDC4		D2.WT		D2.mdx + MDC1		D2.mdx + MDC3
Months		#	%	#	%	#	%	#	%	#	%	#	%
0	0	10	100	9	100	15	100	10	100	12	100	9	100
	1	10	100	9	100	15	100	10	100	12	100	9	100
	2	10	100	9	100	15	100	10	100	12	100	9	100
	3	10	100	9	100	15	100	10	100	12	100	9	100
	4	10	100	9	100	15	100	10	100	12	100	9	100
	5	10	100	9	100	15	100	10	100	12	100	9	100
	6	10	100	9	100	15	100	10	100	12	100	9	100
	7	10	100	9	100	15	100	10	100	12	100	9	100
	8	10	100	9	100	15	100	10	100	12	100	9	100
	9	10	100	9	100	15	100	10	100	12	100	9	100
	10	10	100	9	100	15	100	10	100	12	100	9	100
	11	10	100	9	100	15	100	10	100	12	100	9	100
	12	10	100	9	100	15	100	10	100	12	100	9	100
	13	10	100	9	100	15	100	10	100	12	100	9	100
	14	10	100	9	100	15	100	10	100	12	100	9	100
	15	10	100	9	100	15	100	10	100	12	100	9	100
	16	10	100	9	100	15	100	10	100	12	100	9	100
	17	10	100	9	100	15	100	10	100	12	100	9	100
	18	10	100	9	100	15	100	10	100	12	100	9	100
	19	10	100	9	100	15	100	10	100	12	100	9	100
	20	10	100	9	100	15	100	10	100	12	100	9	100
	21	10	100	9	100	15	100	10	100	12	100	9	100
	22	10	100	9	100	15	100	10	100	12	100	9	100
	23	10	100	9	100	15	100	10	100	12	100	9	100
	24	10	100	9	100	15	100	10	100	12	100	9	100
	25	10	100	9	100	15	100	10	100	12	100	9	100
	26	10	100	9	100	15	100	10	100	12	100	9	100
	27	10	100	9	100	15	100	10	100	12	100	9	100
1	28	10	100	9	100	15	100	10	100	12	100	9	100
	29	10	100	9	100	15	100	10	100	12	100	9	100
	30	10	100	9	100	15	100	10	100	12	100	9	100
	31	10	100	9	100	15	100	10	100	12	100	9	100
	32	10	100	9	100	15	100	10	100	12	100	9	100
	33	10	100	9	100	15	100	10	100	12	100	9	100
	34	10	100	9	100	15	100	10	100	12	100	9	100
	35	10	100	9	100	15	100	10	100	12	100	9	100
	36	10	100	9	100	15	100	10	100	12	100	9	100
	37	10	100	9	100	15	100	10	100	12	100	9	100
	38	10	100	9	100	15	100	10	100	12	100	9	100
	39	10	100	9	100	15	100	10	100	12	100	9	100
	40	10	100	9	100	15	100	10	100	12	100	9	100
	41	10	100	9	100	15	100	10	100	12	100	9	100
	42	10	100	9	100	15	100	10	100	12	100	9	100
	43	10	100	9	100	15	100	10	100	12	100	9	100
	44	10	100	9	100	15	100	10	100	12	100	9	100
	45	10	100	9	100	15	100	10	100	12	100	9	100
	46	10	100	9	100	15	100	10	100	12	100	9	100
	47	10	100	9	100	15	100	10	100	11	91.6667	9	100
	48	10	100	9	100	15	100	10	100	11	91.6667	9	100
	49	10	100	9	100	15	100	10	100	11	91.6667	9	100
	50	10	100	9	100	15	100	10	100	11	91.6667	9	100
	51	10	100	9	100	15	100	10	100	11	91.6667	9	100
	52	10	100	9	100	15	100	10	100	11	91.6667	9	100
	53	10	100	9	100	15	100	10	100	11	91.6667	9	100
	54	10	100	9	100	15	100	10	100	11	91.6667	9	100
	55	10	100	9	100	15	100	10	100	11	91.6667	9	100
2	56	10	100	9	100	15	100	10	100	11	91.6667	9	100
	57	10	100	9	100	15	100	10	100	11	91.6667	9	100
	58	10	100	9	100	15	100	10	100	11	91.6667	9	100
	59	10	100	9	100	15	100	10	100	11	91.6667	9	100
	60	10	100	9	100	15	100	10	100	11	91.6667	9	100
	61	10	100	9	100	15	100	10	100	11	91.6667	9	100
	62	10	100	9	100	15	100	10	100	11	91.6667	9	100
	63	10	100	9	100	15	100	10	100	11	91.6667	9	100
	64	10	100	9	100	15	100	10	100	11	91.6667	9	100
	65	10	100	9	100	15	100	10	100	11	91.6667	9	100
	66	10	100	9	100	15	100	10	100	11	91.6667	9	100
	67	10	100	9	100	15	100	10	100	11	91.6667	9	100
	68	10	100	9	100	15	100	10	100	11	91.6667	9	100
	69	10	100	9	100	15	100	10	100	11	91.6667	9	100
	70	10	100	9	100	15	100	10	100	11	91.6667	9	100
	71	10	100	9	100	15	100	10	100	11	91.6667	9	100
	72	10	100	9	100	15	100	10	100	11	91.6667	9	100
	73	10	100	9	100	15	100	10	100	11	91.6667	9	100
	74	10	100	9	100	15	100	10	100	11	91.6667	9	100
	75	10	100	9	100	15	100	10	100	11	91.6667	9	100
	76	10	100	9	100	15	100	10	100	11	91.6667	9	100
	77	10	100	9	100	15	100	10	100	11	91.6667	9	100
	78	10	100	9	100	15	100	10	100	11	91.6667	9	100
	79	10	100	9	100	15	100	10	100	11	91.6667	9	100
	80	10	100	9	100	15	100	10	100	11	91.6667	9	100
	81	10	100	9	100	15	100	10	100	11	91.6667	9	100
	82	10	100	9	100	15	100	10	100	11	91.6667	9	100
	83	10	100	9	100	15	100	10	100	11	91.6667	9	100
3	84	10	100	9	100	15	100	10	100	11	91.6667	9	100
	85	10	100	9	100	15	100	10	100	11	91.6667	9	100
	86	10	100	9	100	15	100	10	100	11	91.6667	9	100
	87	10	100	9	100	15	100	10	100	11	91.6667	9	100
	88	10	100	9	100	15	100	10	100	11	91.6667	9	100
	89	10	100	9	100	15	100	10	100	11	91.6667	9	100
	90	10	100	9	100	15	100	10	100	11	91.6667	9	100
	91	10	100	9	100	15	100	10	100	11	91.6667	9	100
	92	10	100	9	100	15	100	10	100	11	91.6667	9	100
	93	10	100	9	100	15	100	10	100	11	91.6667	9	100
	94	10	100	9	100	15	100	10	100	11	91.6667	9	100
	95	10	100	9	100	15	100	10	100	11	91.6667	9	100
	96	10	100	9	100	15	100	10	100	11	91.6667	9	100
	97	10	100	9	100	15	100	10	100	11	91.6667	9	100
	98	10	100	9	100	15	100	10	100	11	91.6667	9	100
	99	10	100	9	100	15	100	10	100	11	91.6667	9	100
	100	10	100	9	100	15	100	10	100	11	91.6667	9	100
	101	10	100	9	100	15	100	10	100	11	91.6667	9	100
	102	10	100	9	100	15	100	10	100	11	91.6667	9	100
	103	10	100	9	100	15	100	10	100	11	91.6667	9	100
	104	10	100	9	100	15	100	10	100	11	91.6667	9	100
	105	10	100	9	100	15	100	10	100	11	91.6667	9	100
	106	10	100	9	100	15	100	10	100	11	91.6667	9	100
	107	10	100	9	100	15	100	10	100	11	91.6667	9	100
	108	10	100	9	100	15	100	10	100	11	91.6667	9	100
	109	10	100	9	100	15	100	10	100	11	91.6667	9	100
	110	10	100	9	100	15	100	10	100	11	91.6667	9	100
	111	10	100	9	100	15	100	10	100	11	91.6667	9	100
4	112	10	100	9	100	15	100	10	100	11	91.6667	9	100
	113	10	100	9	100	15	100	10	100	11	91.6667	9	100
	114	10	100	9	100	15	100	10	100	11	91.6667	9	100
	115	10	100	9	100	15	100	10	100	11	91.6667	9	100
	116	10	100	9	100	15	100	10	100	11	91.6667	9	100
	117	10	100	9	100	15	100	10	100	11	91.6667	9	100
	118	10	100	9	100	15	100	10	100	11	91.6667	9	100
	119	10	100	9	100	15	100	10	100	11	91.6667	9	100
	120	10	100	9	100	15	100	10	100	11	91.6667	9	100
	121	10	100	9	100	15	100	10	100	11	91.6667	9	100
	122	10	100	9	100	15	100	10	100	11	91.6667	9	100
	123	10	100	9	100	15	100	10	100	11	91.6667	9	100
	124	10	100	9	100	15	100	10	100	11	91.6667	9	100
	125	10	100	9	100	15	100	10	100	11	91.6667	9	100
	126	10	100	9	100	15	100	10	100	11	91.6667	9	100
	127	10	100	9	100	15	100	10	100	11	91.6667	9	100
	128	10	100	9	100	15	100	10	100	11	91.6667	9	100
	129	10	100	9	100	15	100	10	100	11	91.6667	9	100
	130	10	100	9	100	15	100	10	100	11	91.6667	9	100
	131	10	100	9	100	15	100	10	100	11	91.6667	9	100
	132	10	100	9	100	15	100	10	100	11	91.6667	9	100
	133	10	100	9	100	15	100	10	100	11	91.6667	9	100
	134	10	100	9	100	15	100	10	100	11	91.6667	9	100
	135	10	100	9	100	15	100	10	100	11	91.6667	9	100
	136	10	100	9	100	15	100	10	100	11	91.6667	9	100
	137	10	100	9	100	15	100	10	100	11	91.6667	9	100
	138	10	100	9	100	15	100	10	100	11	91.6667	9	100
	139	10	100	9	100	15	100	10	100	11	91.6667	9	100
5	140	10	100	9	100	15	100	10	100	11	91.6667	9	100
	141	10	100	9	100	15	100	10	100	11	91.6667	9	100
	142	10	100	9	100	15	100	10	100	11	91.6667	9	100
	143	10	100	9	100	15	100	10	100	11	91.6667	9	100
	144	10	100	9	100	15	100	10	100	11	91.6667	9	100
	145	10	100	9	100	15	100	10	100	11	91.6667	9	100
	146	10	100	9	100	15	100	10	100	11	91.6667	9	100
	147	10	100	9	100	15	100	10	100	11	91.6667	9	100
	148	10	100	9	100	15	100	10	100	11	91.6667	9	100
	149	10	100	9	100	15	100	10	100	11	91.6667	9	100
	150	10	100	9	100	15	100	10	100	11	91.6667	9	100
	151	10	100	9	100	15	100	10	100	11	91.6667	9	100
	152	10	100	9	100	15	100	10	100	11	91.6667	9	100
	153	10	100	9	100	15	100	10	100	11	91.6667	9	100
	154	10	100	9	100	15	100	10	100	11	91.6667	9	100
	155	10	100	9	100	15	100	10	100	11	91.6667	9	100
	156	10	100	9	100	15	100	10	100	11	91.6667	8	88.8889
	157	10	100	9	100	15	100	10	100	11	91.6667	8	88.8889
	158	10	100	9	100	15	100	10	100	11	91.6667	8	88.8889
	159	10	100	9	100	15	100	10	100	11	91.6667	8	88.8889
	160	10	100	9	100	15	100	10	100	11	91.6667	8	88.8889
	161	10	100	9	100	15	100	10	100	11	91.6667	8	88.8889
	162	10	100	9	100	15	100	10	100	11	91.6667	8	88.8889
	163	10	100	9	100	15	100	10	100	11	91.6667	8	88.8889
	164	10	100	9	100	15	100	10	100	11	91.6667	8	88.8889
	165	10	100	9	100	15	100	10	100	11	91.6667	8	88.8889
	166	10	100	9	100	15	100	10	100	10	83.3333	8	88.8889
	167	10	100	9	100	15	100	10	100	10	83.3333	8	88.8889
6	168	10	100	9	100	15	100	10	100	10	83.3333	8	88.8889
	169	10	100	9	100	15	100	10	100	10	83.3333	8	88.8889
	170	10	100	9	100	15	100	10	100	10	83.3333	8	88.8889
	171	10	100	9	100	15	100	10	100	10	83.3333	8	88.8889
	172	10	100	9	100	15	100	10	100	10	83.3333	8	88.8889
	173	10	100	9	100	15	100	10	100	10	83.3333	8	88.8889
	174	10	100	9	100	15	100	10	100	10	83.3333	8	88.8889
	175	10	100	9	100	15	100	10	100	10	83.3333	8	88.8889
	176	10	100	9	100	15	100	10	100	10	83.3333	8	88.8889
	177	10	100	9	100	15	100	10	100	10	83.3333	8	88.8889
	178	10	100	9	100	15	100	10	100	10	83.3333	8	88.8889
	179	10	100	9	100	15	100	10	100	10	83.3333	8	88.8889
	180	10	100	9	100	15	100	10	100	10	83.3333	8	88.8889
	181	10	100	9	100	15	100	10	100	10	83.3333	8	88.8889
	182	10	100	9	100	15	100	10	100	10	83.3333	8	88.8889
	183	10	100	9	100	15	100	10	100	10	83.3333	8	88.8889
	184	10	100	9	100	15	100	10	100	10	83.3333	8	88.8889
	185	10	100	9	100	15	100	10	100	10	83.3333	8	88.8889
	186	10	100	9	100	15	100	10	100	10	83.3333	8	88.8889
	187	10	100	9	100	15	100	10	100	10	83.3333	8	88.8889
	188	10	100	9	100	15	100	10	100	10	83.3333	8	88.8889
	189	10	100	9	100	15	100	10	100	10	83.3333	8	88.8889
	190	10	100	9	100	15	100	10	100	10	83.3333	8	88.8889
	191	10	100	9	100	15	100	10	100	10	83.3333	8	88.8889
	192	10	100	9	100	15	100	10	100	10	83.3333	8	88.8889
	193	10	100	9	100	15	100	10	100	10	83.3333	8	88.8889
	194	10	100	9	100	15	100	10	100	10	83.3333	8	88.8889
	195	10	100	9	100	15	100	10	100	10	83.3333	8	88.8889
7	196	10	100	9	100	15	100	10	100	10	83.3333	8	88.8889
	197	10	100	9	100	15	100	10	100	10	83.3333	8	88.8889
	198	10	100	9	100	15	100	10	100	10	83.3333	8	88.8889
	199	10	100	9	100	15	100	10	100	10	83.3333	8	88.8889
	200	10	100	9	100	15	100	10	100	10	83.3333	8	88.8889
	201	10	100	9	100	15	100	10	100	10	83.3333	8	88.8889
	202	10	100	9	100	15	100	10	100	10	83.3333	8	88.8889
	203	10	100	9	100	15	100	10	100	10	83.3333	8	88.8889
	204	10	100	9	100	15	100	10	100	10	83.3333	8	88.8889
	205	10	100	9	100	15	100	10	100	10	83.3333	8	88.8889
	206	10	100	8	88.8889	15	100	10	100	9	75	8	88.8889
	207	10	100	8	88.8889	15	100	10	100	9	75	8	88.8889
	208	10	100	8	88.8889	15	100	10	100	9	75	8	88.8889
	209	10	100	8	88.8889	15	100	10	100	9	75	8	88.8889
	210	10	100	8	88.8889	15	100	10	100	9	75	8	88.8889
	211	10	100	8	88.8889	15	100	10	100	9	75	8	88.8889
	212	10	100	8	88.8889	15	100	10	100	9	75	8	88.8889
	213	10	100	8	88.8889	15	100	10	100	9	75	8	88.8889
	214	10	100	8	88.8889	15	100	10	100	9	75	8	88.8889
	215	10	100	8	88.8889	15	100	10	100	9	75	8	88.8889
	216	10	100	8	88.8889	15	100	10	100	9	75	8	88.8889
	217	10	100	8	88.8889	15	100	10	100	9	75	8	88.8889
	218	10	100	8	88.8889	15	100	10	100	9	75	8	88.8889
	219	10	100	8	88.8889	15	100	10	100	9	75	8	88.8889
	220	10	100	8	88.8889	15	100	10	100	9	75	8	88.8889
	221	10	100	8	88.8889	15	100	10	100	9	75	8	88.8889
	222	10	100	8	88.8889	15	100	10	100	9	75	8	88.8889
	223	10	100	8	88.8889	15	100	10	100	9	75	8	88.8889
8	224	10	100	8	88.8889	15	100	10	100	9	75	8	88.8889
	225	10	100	8	88.8889	15	100	10	100	9	75	8	88.8889
	226	10	100	8	88.8889	13	86.6667	10	100	9	75	8	88.8889
	227	10	100	8	88.8889	13	86.6667	10	100	9	75	8	88.8889
	228	10	100	8	88.8889	13	86.6667	10	100	9	75	8	88.8889
	229	10	100	8	88.8889	13	86.6667	10	100	9	75	8	88.8889
	230	10	100	8	88.8889	13	86.6667	10	100	9	75	8	88.8889
	231	10	100	8	88.8889	13	86.6667	10	100	9	75	8	88.8889
	232	10	100	8	88.8889	13	86.6667	10	100	9	75	8	88.8889
	233	10	100	8	88.8889	13	86.6667	10	100	9	75	8	88.8889
	234	10	100	8	88.8889	13	86.6667	10	100	9	75	8	88.8889
	235	10	100	8	88.8889	13	86.6667	10	100	9	75	8	88.8889
	236	10	100	8	88.8889	13	86.6667	10	100	9	75	8	88.8889
	237	10	100	8	88.8889	13	86.6667	10	100	9	75	8	88.8889
	238	10	100	8	88.8889	13	86.6667	10	100	9	75	8	88.8889
	239	10	100	8	88.8889	13	86.6667	10	100	9	75	8	88.8889
	240	10	100	8	88.8889	13	86.6667	10	100	9	75	8	88.8889
	241	10	100	8	88.8889	13	86.6667	10	100	9	75	8	88.8889
	242	10	100	8	88.8889	13	86.6667	10	100	9	75	8	88.8889
	243	10	100	8	88.8889	13	86.6667	10	100	9	75	8	88.8889
	244	10	100	8	88.8889	13	86.6667	10	100	9	75	8	88.8889
	245	10	100	8	88.8889	13	86.6667	10	100	9	75	8	88.8889
	246	10	100	8	88.8889	13	86.6667	10	100	9	75	8	88.8889
	247	10	100	8	88.8889	13	86.6667	10	100	9	75	8	88.8889
	248	10	100	8	88.8889	13	86.6667	10	100	8	66.6667	8	88.8889
	249	10	100	8	88.8889	13	86.6667	10	100	8	66.6667	8	88.8889
	250	10	100	8	88.8889	13	86.6667	10	100	8	66.6667	8	88.8889
	251	10	100	8	88.8889	13	86.6667	10	100	8	66.6667	8	88.8889
9	252	10	100	8	88.8889	13	86.6667	10	100	8	66.6667	8	88.8889
	253	10	100	8	88.8889	13	86.6667	10	100	8	66.6667	8	88.8889
	254	10	100	8	88.8889	13	86.6667	10	100	8	66.6667	8	88.8889
	255	10	100	8	88.8889	13	86.6667	10	100	8	66.6667	8	88.8889
	256	10	100	8	88.8889	13	86.6667	10	100	8	66.6667	8	88.8889
	257	10	100	8	88.8889	12	80	10	100	8	66.6667	8	88.8889
	258	10	100	8	88.8889	12	80	10	100	8	66.6667	8	88.8889
	259	10	100	8	88.8889	12	80	10	100	8	66.6667	8	88.8889
	260	10	100	8	88.8889	12	80	10	100	8	66.6667	8	88.8889
	261	10	100	8	88.8889	12	80	10	100	8	66.6667	8	88.8889
	262	10	100	8	88.8889	12	80	10	100	8	66.6667	8	88.8889
	263	10	100	8	88.8889	11	73.3333	10	100	8	66.6667	8	88.8889
	264	10	100	8	88.8889	11	73.3333	10	100	8	66.6667	8	88.8889
	265	10	100	8	88.8889	11	73.3333	10	100	8	66.6667	8	88.8889
	266	10	100	8	88.8889	11	73.3333	10	100	8	66.6667	8	88.8889
	267	10	100	8	88.8889	11	73.3333	10	100	8	66.6667	8	88.8889
	268	10	100	8	88.8889	11	73.3333	10	100	8	66.6667	8	88.8889
	269	10	100	8	88.8889	11	73.3333	10	100	8	66.6667	8	88.8889
	270	9	90	8	88.8889	11	73.3333	10	100	8	66.6667	8	88.8889
	271	9	90	8	88.8889	11	73.3333	10	100	8	66.6667	8	88.8889
	272	9	90	8	88.8889	11	73.3333	10	100	8	66.6667	8	88.8889
	273	9	90	8	88.8889	11	73.3333	10	100	8	66.6667	8	88.8889
	274	9	90	8	88.8889	11	73.3333	10	100	8	66.6667	8	88.8889
	275	9	90	8	88.8889	11	73.3333	10	100	8	66.6667	8	88.8889
	276	8	80	8	88.8889	11	73.3333	10	100	8	66.6667	8	88.8889
	277	8	80	8	88.8889	11	73.3333	10	100	8	66.6667	8	88.8889
	278	8	80	8	88.8889	11	73.3333	10	100	8	66.6667	8	88.8889
	279	8	80	8	88.8889	11	73.3333	10	100	8	66.6667	8	88.8889
10	280	8	80	8	88.8889	11	73.3333	10	100	8	66.6667	8	88.8889
	281	8	80	8	88.8889	11	73.3333	10	100	8	66.6667	8	88.8889
	282	8	80	8	88.8889	11	73.3333	10	100	8	66.6667	8	88.8889
	283	8	80	8	88.8889	11	73.3333	10	100	8	66.6667	8	88.8889
	284	8	80	8	88.8889	11	73.3333	10	100	7	58.3333	8	88.8889
	285	8	80	8	88.8889	11	73.3333	10	100	7	58.3333	8	88.8889
	286	8	80	8	88.8889	11	73.3333	10	100	7	58.3333	8	88.8889
	287	8	80	8	88.8889	11	73.3333	10	100	7	58.3333	8	88.8889
	288	8	80	8	88.8889	11	73.3333	10	100	7	58.3333	8	88.8889
	289	8	80	8	88.8889	11	73.3333	10	100	7	58.3333	8	88.8889
	290	8	80	8	88.8889	11	73.3333	10	100	7	58.3333	8	88.8889
	291	8	80	8	88.8889	11	73.3333	10	100	7	58.3333	8	88.8889
	292	8	80	8	88.8889	11	73.3333	10	100	7	58.3333	8	88.8889
	293	8	80	8	88.8889	11	73.3333	10	100	7	58.3333	8	88.8889
	294	8	80	8	88.8889	11	73.3333	10	100	7	58.3333	8	88.8889
	295	8	80	8	88.8889	11	73.3333	10	100	7	58.3333	8	88.8889
	296	8	80	8	88.8889	11	73.3333	10	100	7	58.3333	8	88.8889
	297	8	80	8	88.8889	11	73.3333	10	100	7	58.3333	8	88.8889
	298	8	80	8	88.8889	11	73.3333	10	100	7	58.3333	8	88.8889
	299	8	80	8	88.8889	11	73.3333	10	100	7	58.3333	8	88.8889
	300	8	80	8	88.8889	11	73.3333	10	100	7	58.3333	8	88.8889
	301	8	80	8	88.8889	11	73.3333	10	100	7	58.3333	8	88.8889
	302	8	80	8	88.8889	11	73.3333	10	100	7	58.3333	8	88.8889
	303	8	80	8	88.8889	11	73.3333	10	100	7	58.3333	8	88.8889
	304	8	80	8	88.8889	11	73.3333	10	100	7	58.3333	8	88.8889
	305	8	80	8	88.8889	11	73.3333	10	100	7	58.3333	8	88.8889
	306	8	80	8	88.8889	11	73.3333	10	100	7	58.3333	8	88.8889
	307	8	80	8	88.8889	11	73.3333	10	100	7	58.3333	8	88.8889
11	308	8	80	8	88.8889	11	73.3333	10	100	7	58.3333	8	88.8889
	309	8	80	8	88.8889	11	73.3333	10	100	7	58.3333	8	88.8889
	310	8	80	8	88.8889	11	73.3333	10	100	7	58.3333	8	88.8889
	311	8	80	8	88.8889	11	73.3333	10	100	7	58.3333	8	88.8889
	312	8	80	8	88.8889	9	60	10	100	7	58.3333	8	88.8889
	313	8	80	8	88.8889	9	60	10	100	7	58.3333	8	88.8889
	314	8	80	8	88.8889	9	60	10	100	7	58.3333	8	88.8889
	315	8	80	8	88.8889	9	60	10	100	7	58.3333	8	88.8889
	316	8	80	8	88.8889	9	60	10	100	7	58.3333	8	88.8889
	317	8	80	8	88.8889	9	60	10	100	7	58.3333	8	88.8889
	318	8	80	8	88.8889	9	60	10	100	7	58.3333	8	88.8889
	319	8	80	8	88.8889	9	60	10	100	7	58.3333	8	88.8889
	320	8	80	8	88.8889	9	60	10	100	7	58.3333	8	88.8889
	321	8	80	8	88.8889	9	60	10	100	7	58.3333	8	88.8889
	322	8	80	8	88.8889	9	60	10	100	6	50	8	88.8889
	323	8	80	8	88.8889	9	60	10	100			8	88.8889
	324	8	80	8	88.8889	9	60	10	100			8	88.8889
	325	8	80	8	88.8889	9	60	10	100			8	88.8889
	326	8	80	8	88.8889	9	60	10	100			8	88.8889
	327	8	80	8	88.8889	9	60	10	100			8	88.8889
	328	8	80	8	88.8889	9	60	10	100			8	88.8889
	329	8	80	8	88.8889	9	60	10	100			8	88.8889
	330	8	80	8	88.8889	9	60	10	100			8	88.8889
	331	8	80	8	88.8889	9	60	10	100			8	88.8889
	332	7	70	8	88.8889	9	60	10	100			8	88.8889
	333	7	70	8	88.8889	9	60	10	100			8	88.8889
	334	7	70	8	88.8889	9	60	10	100			8	88.8889
	335	7	70	8	88.8889	8	53.3333	10	100			8	88.8889
12	336	7	70	8	88.8889	6	40	10	100			8	88.8889
	337	7	70	8	88.8889	5	33.3333	10	100			8	88.8889
	338	7	70	8	88.8889	5	33.3333	10	100			8	88.8889
	339	7	70	8	88.8889	5	33.3333	10	100			8	88.8889
	340	7	70	8	88.8889	5	33.3333	10	100			8	88.8889
	341	7	70	8	88.8889	4	26.6667	10	100			8	88.8889
	342	7	70	8	88.8889	3	20	10	100			8	88.8889
	343	7	70	8	88.8889	3	20	10	100			8	88.8889
	344	7	70	8	88.8889	2	13.3333	10	100			8	88.8889
	345	7	70	8	88.8889	2	13.3333	10	100			8	88.8889
	346	7	70	8	88.8889	2	13.3333	10	100			8	88.8889
	347	7	70	8	88.8889	2	13.3333	10	100			8	88.8889
	348	7	70	8	88.8889	2	13.3333	10	100			8	88.8889
	349	7	70	8	88.8889	2	13.3333	10	100			8	88.8889
	350	7	70	8	88.8889	1	6.66667	10	100			8	88.8889
	351	7	70	8	88.8889	1	6.66667	10	100			8	88.8889
	352	7	70	8	88.8889	1	6.66667	10	100			8	88.8889
	353	7	70	8	88.8889	1	6.66667	10	100			8	88.8889
	354	7	70	8	88.8889	1	6.66667	10	100			8	88.8889
	355	7	70	8	88.8889	1	6.66667	10	100			8	88.8889
	356	7	70	8	88.8889	1	6.66667	10	100			8	88.8889
	357	7	70	8	88.8889	0	0	10	100			8	88.8889
	358	7	70	8	88.8889			10	100			8	88.8889
	359	7	70	8	88.8889			10	100			8	88.8889
	360	7	70	8	88.8889			10	100			8	88.8889
	361	7	70	8	88.8889			10	100			8	88.8889
	362	7	70	8	88.8889			10	100			8	88.8889
	363	7	70	8	88.8889			10	100			8	88.8889
13	364	7	70	8	88.8889			10	100			8	88.8889
	365	7	70	8	88.8889			10	100			8	88.8889
	366	7	70	8	88.8889			10	100			8	88.8889
	367	7	70	8	88.8889			10	100			8	88.8889
	368	7	70	8	88.8889			10	100			8	88.8889
	369	7	70	8	88.8889			10	100			8	88.8889
	370	7	70	8	88.8889			10	100			8	88.8889
	371	7	70	8	88.8889			10	100			8	88.8889
	372	7	70	8	88.8889			10	100			8	88.8889
	373	7	70	8	88.8889			10	100			8	88.8889
	374	7	70	8	88.8889			10	100			8	88.8889
	375	7	70	8	88.8889			10	100			8	88.8889
	376	7	70	8	88.8889			10	100			8	88.8889
	377	7	70	8	88.8889			10	100			8	88.8889
	378	7	70	8	88.8889			10	100			8	88.8889
	379	7	70	8	88.8889			10	100			8	88.8889
	380	7	70	8	88.8889			10	100			8	88.8889
	381	7	70	8	88.8889			10	100			8	88.8889
	382	7	70	8	88.8889			10	100			8	88.8889
	383	7	70	8	88.8889			10	100			8	88.8889
	384	7	70	8	88.8889			10	100			8	88.8889
	385	7	70	8	88.8889			10	100			8	88.8889
	386	7	70	8	88.8889			10	100			8	88.8889
	387	7	70	8	88.8889			10	100			8	88.8889
	388	7	70	8	88.8889			10	100			8	88.8889
	389	7	70	8	88.8889			10	100			8	88.8889
	390	7	70	8	88.8889			10	100			8	88.8889
	391	7	70	8	88.8889			10	100			8	88.8889
14	392	7	70	8	88.8889			10	100			8	88.8889
	393	7	70	8	88.8889			10	100			8	88.8889
	394	7	70	8	88.8889			10	100			8	88.8889
	395	7	70	8	88.8889			10	100			8	88.8889
	396	7	70	8	88.8889			10	100			8	88.8889
	397	7	70	8	88.8889			10	100			8	88.8889
	398	7	70	8	88.8889			10	100			8	88.8889
	399	7	70	8	88.8889			10	100			8	88.8889
	400	7	70	8	88.8889			10	100			8	88.8889
	401	7	70	8	88.8889			10	100			8	88.8889
	402	7	70	8	88.8889			10	100			8	88.8889
	403	7	70	8	88.8889			10	100			8	88.8889
	404	7	70	8	88.8889			10	100			8	88.8889
	405	7	70	8	88.8889			10	100			8	88.8889
	406	7	70	8	88.8889			10	100			8	88.8889
	407	7	70	8	88.8889			10	100			8	88.8889
	408	7	70	8	88.8889			10	100			8	88.8889
	409	7	70	8	88.8889			10	100			8	88.8889
	410	7	70	8	88.8889			10	100			8	88.8889
	411	7	70	8	88.8889			10	100			8	88.8889
	412	7	70	8	88.8889			10	100			8	88.8889
	413	5	50	8	88.8889			10	100			8	88.8889
	414	5	50	8	88.8889			10	100			8	88.8889
	415	5	50	8	88.8889			10	100			8	88.8889
	416	5	50	8	88.8889			10	100			8	88.8889
	417	5	50	8	88.8889			10	100			8	88.8889
	418	4	40	8	88.8889			10	100			8	88.8889
	419	3	30	8	88.8889			10	100			8	88.8889
15	420	3	30	8	88.8889			10	100			8	88.8889
	421	3	30	8	88.8889			10	100			8	88.8889
	422	3	30	8	88.8889			10	100			8	88.8889
	423	3	30	8	88.8889			10	100			8	88.8889
	424	3	30	8	88.8889			10	100			8	88.8889
	425	3	30	8	88.8889			10	100			8	88.8889
	426	3	30	8	88.8889			10	100			8	88.8889
	427	3	30	8	88.8889			10	100			8	88.8889
	428	3	30	8	88.8889			10	100			8	88.8889
	429	3	30	8	88.8889			10	100			8	88.8889
	430	3	30	8	88.8889			10	100			8	88.8889
	431	3	30	8	88.8889			10	100			8	88.8889
	432	3	30	8	88.8889			10	100			8	88.8889
	433	3	30	8	88.8889			10	100			8	88.8889
	434	3	30	8	88.8889			10	100			8	88.8889
	435	3	30	8	88.8889			10	100			8	88.8889
	436	3	30	8	88.8889			10	100			8	88.8889
	437	3	30	8	88.8889			10	100			8	88.8889
	438	3	30	8	88.8889			10	100			8	88.8889
	439	3	30	8	88.8889			10	100			8	88.8889
	440	3	30	8	88.8889			10	100			8	88.8889
	441	3	30	8	88.8889			10	100			8	88.8889
	442	3	30	8	88.8889			10	100			8	88.8889
	443	3	30	8	88.8889			10	100			8	88.8889
	444	3	30	8	88.8889			10	100			8	88.8889
	445	3	30	8	88.8889			10	100			8	88.8889
	446	3	30	8	88.8889			10	100			8	88.8889
	447	3	30	8	88.8889			10	100			8	88.8889
16	448	3	30	8	88.8889			10	100			8	88.8889
	449	3	30	8	88.8889			10	100			8	88.8889
	450	3	30	8	88.8889			10	100			8	88.8889
	451	3	30	8	88.8889			10	100			8	88.8889
	452	3	30	8	88.8889			10	100			8	88.8889
	453	3	30	8	88.8889			10	100			8	88.8889
	454	3	30	8	88.8889			10	100			8	88.8889
	455	3	30	8	88.8889			10	100			8	88.8889
	456	3	30	8	88.8889			10	100			8	88.8889
	457	3	30	8	88.8889			10	100			8	88.8889
	458	3	30	8	88.8889			10	100			8	88.8889
	459	3	30	8	88.8889			10	100			8	88.8889
	460	3	30	8	88.8889			10	100			8	88.8889
	461	3	30	8	88.8889			10	100			8	88.8889
	462	3	30	8	88.8889			10	100			8	88.8889
	463	3	30	8	88.8889			10	100			8	88.8889
	464	3	30	8	88.8889			10	100			8	88.8889
	465	3	30	8	88.8889			10	100			8	88.8889
	466	3	30	8	88.8889			10	100			8	88.8889
	467	3	30	8	88.8889			10	100			8	88.8889
	468	3	30	8	88.8889			10	100			8	88.8889
	469	3	30	8	88.8889			10	100			8	88.8889
	470	3	30	8	88.8889			10	100			8	88.8889
	471	3	30	8	88.8889			10	100			8	88.8889
	472	3	30	8	88.8889			10	100			8	88.8889
	473	3	30	7	77.7778			10	100			8	88.8889
	474	3	30	7	77.7778			10	100			8	88.8889
	475	3	30	7	77.7778			10	100			8	88.8889
17	476	3	30	7	77.7778			10	100			8	88.8889
	477	3	30	7	77.7778			10	100			8	88.8889
	478	3	30	7	77.7778			10	100			8	88.8889
	479	3	30	7	77.7778			10	100			8	88.8889
	480	3	30	7	77.7778			10	100			8	88.8889
	481	3	30	7	77.7778			10	100			8	88.8889
	482	3	30	7	77.7778			10	100			8	88.8889
	483	3	30	7	77.7778			10	100			8	88.8889
	484	3	30	7	77.7778			10	100			8	88.8889
	485	3	30	7	77.7778			10	100			8	88.8889
	486	3	30	7	77.7778			10	100			8	88.8889
	487	3	30	7	77.7778			10	100			8	88.8889
	488	3	30	7	77.7778			10	100			8	88.8889
	489	3	30	7	77.7778			10	100			8	88.8889
	490	3	30	7	77.7778			10	100			8	88.8889
	491	3	30	7	77.7778			10	100			8	88.8889
	492	3	30	7	77.7778			10	100			8	88.8889
	493	3	30	7	77.7778			10	100			8	88.8889
	494	3	30	7	77.7778			10	100			8	88.8889
	495	3	30	7	77.7778			10	100			8	88.8889
	496	3	30	7	77.7778			10	100			8	88.8889
	497	3	30	7	77.7778			10	100			8	88.8889
	498	3	30	7	77.7778			10	100			8	88.8889
	499	3	30	7	77.7778			10	100			8	88.8889
	500	3	30	7	77.7778			10	100			8	88.8889
	501	3	30	7	77.7778			10	100			8	88.8889
	502	3	30	7	77.7778			10	100			8	88.8889
	503	3	30	7	77.7778			10	100
18	504	3	30	7	77.7778			10	100
	505	3	30	7	77.7778			10	100
	506	3	30	7	77.7778			10	100
	507	3	30	0	0			10	100
	508	3	30					10	100
	509	3	30					10	100
	510	3	30					10	100
	511	3	30					10	100
	512	3	30					10	100
	513	3	30					10	100
	514	3	30					10	100
	515	3	30					10	100
	516	3	30					10	100
	517	3	30					10	100
	518	3	30
	519	3	30
	520	3	30
	521	3	30
	522	3	30
	523	3	30
	524	3	30
	525	0	0

## Sheet: Fig. 2C
		Figure 2C: heart					Figure 2C: gastroc
	MDCs (fold expression vs MDC4)					MDCs (fold expression vs MDC4)
	MDC1	MDC2	MDC3	MDC4		MDC1	MDC2	MDC3	MDC4
	8.56743	1.52425	1.24908	1.26348		6.19171	1.10284	0.910849	1.42845
	6.99042	1.32692	0.69496	0.878536		5.76327	2.72291	0.686337	0.812291
	8.76508	1.96811	0.833318	0.827409		7.36201	2.27102	1.12553	0.628635
	6.45414		1.21461	1.03057		6.58752		1.4242	1.13062
			1.40552					1.25487
			1.48793					1.48996

## Sheet: Fig. 2D
		Figure 2D
	MDC4 (fold expression vs endogenous dystrophin)
		heart	gastroc
		78.8941	2.70961
		33.0244	3.05259
		44.6276	5.93029
		65.3506	9.26729

## Sheet: Fig. 3A
	Figure 3A: Diaphragm Specific Force
	12 mo					18mo
	WT	mdx	MDC1	MDC4		WT	mdx	MDC2	MDC3
	25.7825	7.30507	12.8866	11.7552		25.5583	8.58349	18.2084	8.27226
	21.1921	11.335	12.8188	12.3286		25.5228	9.04557	18.1521	12.6403
	18.8803	8.92869	13.3902	20.1316		19.4878	9.3866	17.8954	7.96458
	18.1854	5.5982	11.8992	20.752		16.8643	11.6953	19.0633	6.18806
	26.2344	7.97279	14.2013	19.2843		23.4438	6.33917	19.8515	9.0153
	21.2285	8.77651	13.3787	12.2768		22.0629	9.36224	15.9086	11.6399
	29.7521	6.4155		10.7292		21.4291	8.48267	20.1425	10.4774
	30.9018					20.7995	11.6853	18.7425	10.4988
	25.218
	24.9046

## Sheet: Fig 3B
	Figure 3B: EDL Max Force
	12 mo					18mo
	WT	mdx	MDC1	MDC4		WT	mdx	MDC2	MDC3
	369.137	204.624	369.058	273.704		291.597	177.066	273.361	346.44
	347.616	250.655	262.307	290.139		270.233	156.3	287.395	179.477
	308.21	213.023	278.604	314.315		349.027	166.923	311.905	155.33
	286.973	227.497	301.879	309.425		307.495	114.18	360.444	188.895
	365.207	258.573	298.312	342.804		369.921	156.281	278.065	144.423
	398.184	296.401	285.592	293.961		337.845	105.84	285.748	230.574
	339.178	210.573		265.894		245.137	84.0448	335.385	206.76
	378.564			304.143		389.256	132.849	361.63	239.247
	276.291					369.156
	321.234

## Sheet: Fig. 3C
Figure 3C: EDL Specific Force
12 mo					18mo
WT	mdx	MDC1	MDC4		WT	mdx	MDC2	MDC3
21.7104	19.9418	27.3682	20.3017		26.2078	17.0611	22.9981	24.3567
20.2955	18.859	17.1211	22.9941		25.5878	15.849	22.7388	16.6413
19.6775	21.2179	22.7283	23.2058		23.676	18.0345	23.3777	16.4062
18.7033	23.2666	22.2735	23.6261		23.9931	14.4948	27.3347	18.5506
22.8207	19.086	15.3335	23.1634		24.3132	17.3664	29.3459	15.7881
24.6338	23.6679	24.9692	24.4542		28.2124	10.2823	22.1847	27.4767
21.4661	20.6601		23.5728		18.454	9.42493	20.4273	22.4456
24.5543			22.0393		24.1745	17.1672	23.7994	25.6869
25.2					24.0413
21.6965

## Sheet: Fig. 3D
	Figure 3D: EDL Eccentric Damage
	12mo							18mo
	D2.WT							D2.WT
	ECC1	ECC2	ECC3	ECC4	ECC5			ECC1	ECC2	ECC3	ECC4	ECC5
	100	95.3618	93.1006	87.7894	85.4393			100	92.9536	75.3678	56.2564	45.5536
	100	88.4098	80.3967	73.497	67.1959			100	99.6796	94.0578	90.6722	87.5723
	100	100.311	103.065	101.078	99.3911			100	98.4538	97.1709	95.412	93.5755
	100	96.946	94.1113	86.9306	84.8412			100	98.6313	97.1352	95.1376	93.7689
	100	95.6316	91.6881	87.3706	83.5135			100	98.741	97.3761	95.5693	93.8896
	100	101.992	99.5588	98.4365	95.8531			100	97.3436	94.343	91.7328	88.5224
	100	103.406	103.034	100.352	100.058			100	98.5218	96.37	93.9456	91.2014
	D2.mdx							D2.mdx
	ECC1	ECC2	ECC3	ECC4	ECC5			ECC1	ECC2	ECC3	ECC4	ECC5
	100	75.1287	36.9041	14.8116	15.816			100	77.2908	45.6878	34.4797	32.8275
	100	82.5303	64.2438	46.2788	37.4071			100	81.0804	54.6957	39.3231	38.4966
	100	90.892	81.6732	68.6302	54.908			100	92.9536	75.3678	56.2564	45.5536
	100	78.4646	47.3485	24.9495	17.404			100	89.5562	79.0466	69.5974	63.6108
	100	94.2819	91.0451	85.5724	80.0257			100	95.4138	91.7569	85.2788	79.6764
	100	64.5116	26.7877	12.5483	14.6632			100	82.4621	71.5461	61.202	57.5198
	100	65.7576	28.8759	21.3392	22.8299			100	92.4314	82.6434	74.1397	69.7132
	D2.mdx- MDC 1							D2.mdx- MDC 3
	ECC1	ECC2	ECC3	ECC4	ECC5			ECC1	ECC2	ECC3	ECC4	ECC5
	100	97.1194	94.1437	91.3208	88.6648			100	95.2309	91.3168	86.882	82.5656
	100	98.2932	96.4107	94.3779	92.6089			100	77.0386	60.4656	50.7367	44.9781
	100	96.0317	91.7167	86.8654	82.5111			100	87.4109	67.9744	54.3063	48.2449
	100	92.5431	85.9983	79.7599	74.1841			100	89.1361	78.6015	67.4298	57.9914
								100	91.4518	76.2677	65.0708	56.9476
								100	100.476	95.8908	88.81	84.4892
								100	93.0115	79.1636	66.4283	59.7526
								100	98.8648	93.5717	88.2956	83.232
	D2.mdx- MDC 4							D2.mdx- MDC 2
	ECC1	ECC2	ECC3	ECC4	ECC5			ECC1	ECC2	ECC3	ECC4	ECC5
	100	89.1442	81.2424	74.4752	70.6176			100	100	100	100	100
	100	96.0675	93.3624	86.1002	82.3965			100	100.925	95.0348	90.1754	85.676
	100	87.0914	79.6199	71.1012	62.4978			100	90.5687	84.3944	80.1404	76.6045
	100	85.4433	66.2342	54.4988	47.7826			100	96.357	91.3257	84.4033	78.2367
	100	90.1589	83.7513	78.308	74.0761			100	95.1134	89.6169	85.672	81.4881
	100	95.1761	88.56	80.3681	73.9202			100	63.676
	100	95.4845	92.9491	89.6937	84.806			100	100.197	95.6685	92.6599	89.4682
	100	92.3393	86.4736	83.1615	78.6963

## Sheet: Fig. 3E
Figure 3E: Skeletal Muscle Fibrosis
	Gastroc								Diapghragm
	WT	mdx	MDC 1	MDC 2	MDC 3	MDC 4			WT	mdx	MDC 1	MDC 2	MDC 3	MDC 4
	4.47047	21.8325	8.30783	8.38782	13.93	9.01178			8.61571	38.5611	14.7077	7.61831	12.6849	27.1889
	4.71394	27.1677	5.0469	10.0538	8.34594	9.17899			11.7201	35.4255	24.0226	11.4451	12.3696	24.6666
	3.21415	7.38491	8.44315	5.14667	5.05922	6.4354			13.1192	31.9414	2.54962	8.06377	12.4019	23.0171
	2.06054	10.4807	10.0139	12.0708	9.16081	14.9079			12.2539	44.3338	20.9664	14.0871	11.8238	26.2705
		21.0044	6.50972	13.318	11.8917	5.41049				27.4362	3.49414	9.91076	14.3348	13.9451
		22.3552	6.55882	7.46898	9.83419	14.1875				26.5713	5.44557	9.12613	21.3938	12.848
		29.1803	4.54052	4.74188	7.17716	7.24128				43.8307		7.41938	4.81619	19.4242
				12.9869	15.3381	8.91068				49.5932		4.93795		17.9507
						8.04502				41.795				16.2814

## Sheet: Fig. 4A
		Figure 4A: End Diastolic Volume
		6 mo							12 mo							18 mo
		WT	mdx	MDC 1	MDC 2	MDC 3	MDC 4		WT	mdx	MDC 1	MDC 2	MDC 3	MDC 4		WT	mdx	MDC 2	MDC 3
		48.5971	33.4251	36.4967	57.7655	76.0844	79.0757		77.869	39.9031	65.9941	45.333	46.5508	55.2983		45.5503	31.5316	86.0144	54.9094
		57.0609	25.6226	18.7224	44.9782	59.6268	63.7005		97.0294	50.8915	53.2429	44.0749	73.4336			31.2318	33.5561	64.8921	62.4166
		59.6843	50.4253	26.9861	41.8329	68.0988	48.1181		65.6645	48.2885	79.6375	40.4893	49.1972	54.7397		44.132	42.6512	95.8375	51.8596
		36.6674	67.1028	34.7736	51.0451	65.6196	59.9005		63.1462	49.6354	66.709	43.3622	52.1639			34.0272	37.6465	81.9083	29.161
		31.4699	53.6848	33.7455	53.5311	63.8606	59.0408		75.1617	38.4079	100.635	59.4505	69.1844	107.488		63.0797	18.3616	53.5135	52.3226
		49.4574		25.2272	55.0864	53.2084	67.6361		54.2656	75.5754	84.9428	40.3983		67.4227		61.8238	20.6006	59.2696
		39.3107	42.8923	62.5705	50.8929	61.8236	53.0996		43.7245	55.5275		24.6601	59.1631	60.7428		53.8899	15.5157	80.3313	72.4855
		27.09	44.953	53.8824	49.9993	79.4945	68.2505		37.9634	58.5558		64.2492	60.6312	121.228		54.9034	35.2105		60.1277
		57.3957	38.9525	34.3604	43.0423	44.6869	58.9015		56.0223	29.3329			74.2236	139					41.5785
		54.7485	49.5967	47.5263	50.1028				68.658	20.8565				67.5816
			29.5258		48.1321				81.0075	16.4252				79.4219
		65.7586	13.9841						67.4098	36.1413
		47.1888	53.783						81.0587	24.4686
		74.2172							77.8757	54.6772
									89.0895	37.3289
										27.7993
										48.4467
										40.1421
										41.1288
										53.9042
										56.523
										64.8595
										47.6911

## Sheet: Fig. 4B
	Figure 4B: Ejection Fraction (%)
	6 mo							12 mo							18 mo
	WT	mdx	MDC 1	MDC 2	MDC 3	MDC 4		WT	mdx	MDC 1	MDC 2	MDC 3	MDC 4		WT	mdx	MDC 2	MDC 3
	88.0991	94.6228	81.2783	80.4565	53.5079	83.6044		78.8799	97.7451	49.2741	78.5514	93.2487	79.794		86.4656	87.5002	47.3334	78.8326
	79.4352	92.2687	78.3074	86.2949	66.5728	70.8244		78.9869	73.7419	65.7397	78.2637	65.7139			82.0682	84.0243	61.5425	78.8008
	74.9668	78.3232	71.2529	85.3673	59.846	90.6892		65.4274	82.1292	36.6257	84.8608	85.1482	64.9658		76.6406	89.6554	42.4797	82.7939
	86.7081	75.0051	87.2745	84.9415	74.3189	88.2888		66.7736	91.6781	61.8188	88.0983	88.6862			85.4577	91.4631	39.3388	89.7794
	95.2467	73.9499	88.2258	82.7706	76.973	80.623		79.6646	87.6941	43.9976	81.9498	77.7971	8.36622		79.3459	96.9597	69.3015	80.5138
	88.663		83.462	87.428	82.9193	72.8264		78.4848	79.9948	51.1738	84.3576		56.7605		68.596	91.5564	77.1374
	91.961	83.8013	79.8203	76.9235	54.9018	62.6736		67.7384	81.886		96.7029	80.1789	57.899		83.9961	99.5704	58.5755	67.4025
	87.2787	85.9612	73.5386	90.4165	71.7644	64.7733		87.0609	84.4817		72.6244	71.8527	3.02696		81.553	76.6211		87.1159
	77.6593	78.8789	68.5323	74.4908	83.7017	79.6059		80.8339	91.6636			59.8291	14.8946					90.7339
	72.5514	89.7745	80.7971	76.678				86.7008	95.0035				54.4148
	71.0013	78.0031		88.0065				73.1042	96.896				62.088
	94.1393	94.4312						77.7866	92.3316
	64.5871	76.4421						71.8519	88.2375
								84.1552	68.8537
								66.4102	74.1551
									94.515
									96.9238
									85.2201
									76.2071
									89.2025
									88.1972
									84.972
									89.9224

[truncated: 15 more sheets: Fig. 4C, Fig. 5B, SFig. 1, SFig. 2B, SFig. 3B, SFig. 5A, SFig. 5B, SFig. 5C, SFig. 5D, Supp Table 1, Supp Table 2, Supp Table 3, Supp Table 4, Supp Table 5, Supp Table 6]
